# Supplementary material for: Protonic Capacitor: Elucidating the biological significance of mitochondrial cristae formation
Source: Sci Rep. 2020 Jun 29;10:10304. doi: 10.1038/s41598-020-66203-6 (PMC7324581; doi:10.1038/s41598-020-66203-6)
Supplement: Supplementary file 1 — Supplementary information. [file 41598_2020_66203_MOESM1_ESM.xlsx]

## Sheet: Sheet1pH7.5-8.3
Supplementary Information (showing the detailed caculations of transmembrane electrostatically localized protons per mitochondrion) for:
Protonic capacitor: Elucidating the biological significance of mitochondrial cristae formnation
James Weifu Lee*
Department of Chemistry and Biochemistry
Old Dominion University, Norfolk, VA 23529 USA
*Corresponding Author email: jwlee@odu.edu
Detailed caculations of transmembrane electrostatically localized protons per mitochondrion
Cation Species		µM	moles/L	Kpi	in Medium pH = 7.25							in pH 7.25 medium	f/m2	l (m)	F	moles/L			Total localized charge density	membrane S nm2	Localized Protons/mito	membrane S nm2	Localized Protons/mito
																	moles/L			Mito with Cristae	Mito with Cristae	Mito without cristae	Mito without cristae
Na+	10 mM	10000	0.01	5.07e-08	5.62341e-08	177828	0.00901588	1.00902	1.29	0.05	7.35	5.62341e-08	0.0132	1e-09	96480	0.0068408	0.00530294	0.00153785	0.0068408	5760000	18394.3	1980000	6323.05
K+	128 mM	128000	0.128	6.93e-08	5.62341e-08	2.2762e+06	0.15774	1.15774	1.29	0.055	7.35	5.62341e-08	0.0132	1e-09	96480	0.00752488	0.00583324	0.00169164	0.00752488	5760000	20233.8	1980000	6955.35
Mg+	1 mM	1000	0.001	5.42e-06	5.62341e-08	17782.8	0.0963827	1.09638	1.29	0.06	7.35	5.62341e-08	0.0132	1e-09	96480	0.00820896	0.00636353	0.00184542	0.00820896	5760000	22073.2	1980000	7587.66
									1.29	0.065	7.35	5.62341e-08	0.0132	1e-09	96480	0.00889303	0.00689383	0.00199921	0.00889303	5760000	23912.6	1980000	8219.96
									1.29	0.07	7.35	5.62341e-08	0.0132	1e-09	96480	0.00957711	0.00742412	0.00215299	0.00957711	5760000	25752	1980000	8852.27
									1.29	0.075	7.35	5.62341e-08	0.0132	1e-09	96480	0.0102612	0.00795441	0.00230678	0.0102612	5760000	27591.5	1980000	9484.57
									1.29	0.08	7.35	5.62341e-08	0.0132	1e-09	96480	0.0109453	0.00848471	0.00246057	0.0109453	5760000	29430.9	1980000	10116.9
									1.29	0.09	7.35	5.62341e-08	0.0132	1e-09	96480	0.0123134	0.0095453	0.00276814	0.0123134	5760000	33109.8	1980000	11381.5
									1.29	0.1	7.35	5.62341e-08	0.0132	1e-09	96480	0.0136816	0.0106059	0.00307571	0.0136816	5760000	36788.6	1980000	12646.1
									1.29	0.11	7.35	5.62341e-08	0.0132	1e-09	96480	0.0150498	0.0116665	0.00338328	0.0150498	5760000	40467.5	1980000	13910.7
									1.29	0.12	7.35	5.62341e-08	0.0132	1e-09	96480	0.0164179	0.0127271	0.00369085	0.0164179	5760000	44146.4	1980000	15175.3
									1.29	0.13	7.35	5.62341e-08	0.0132	1e-09	96480	0.0177861	0.0137877	0.00399842	0.0177861	5760000	47825.2	1980000	16439.9
									1.29	0.14	7.35	5.62341e-08	0.0132	1e-09	96480	0.0191542	0.0148482	0.00430599	0.0191542	5760000	51504.1	1980000	17704.5
									1.29	0.15	7.35	5.62341e-08	0.0132	1e-09	96480	0.0205224	0.0159088	0.00461356	0.0205224	5760000	55183	1980000	18969.1
									1.29	0.16	7.35	5.62341e-08	0.0132	1e-09	96480	0.0218905	0.0169694	0.00492113	0.0218905	5760000	58861.8	1980000	20233.8
									1.29	0.17	7.35	5.62341e-08	0.0132	1e-09	96480	0.0232587	0.01803	0.0052287	0.0232587	5760000	62540.7	1980000	21498.4
Biophysical Journal Volume 96 March 2009 2490–2504									1.29	0.18	7.35	5.62341e-08	0.0132	1e-09	96480	0.0246269	0.0190906	0.00553627	0.0246269	5760000	66219.6	1980000	22763
A Novel Kinetic Assay of Mitochondrial ATP-ADP Exchange Rate Mediated									1.29	0.19	7.35	5.62341e-08	0.0132	1e-09	96480	0.025995	0.0201512	0.00584384	0.025995	5760000	69898.4	1980000	24027.6
Christos Chinopoulos, Szilvia Vajda, La´ szlo´ Csana´ dy, Miklo´s Ma´ ndi, Katalin Mathe, and Vera Adam-Vizi									1.29	0.2	7.35	5.62341e-08	0.0132	1e-09	96480	0.0273632	0.0212118	0.00615141	0.0273632	5760000	73577.3	1980000	25292.2
Biophysical Journal Volume 96 March 2009 2490–2504	A Novel Kinetic Assay of Mitochondrial ATP-ADP Exchange Rate Mediated
Mitochondrial membrane potential (DJm)	by the ANT
determination medium:		mM			mM
	KCl	8		[K+]	128
	K-gluconate	110		[Na+]	10
	NaCl	10		[Mg++]	1
	Hepes	10
	KH2PO4	10
	EGTA	0.005
	mannitol	10
	MgCl2	1
KCl 8, K-gluconate 110, NaCl 10, Hepes 10,	bovine serum albumin	0.5mg/ml
KH2PO4 10, EGTA 0.005, mannitol 10, MgCl2 1, plus 0.5 mg/ml bovine
serum albumin (fatty acid-free), pH 7.25, and 5 microM safranine O.
pH 7.25,
Experiments were performed				Upon consumption of ADP, DJm returns to baseline
at 37 oC.				level (-170 mV)	As shown on Fig. 4, addition of 1 mM ADP to mitochondria
					causes a depolarization of 25 mV (panel A).		; membrane potential 170 -25 = 145 mV at steady sate of ATP synthesis (State 3)									in our experimental conditions, DpHmax is only ~0.11
assume a matrix [K+] = 120 mM (21).
Al-Tf-Al-center chamber liquid-Al-Tf-Al 5 hours 200V run			Gyan Expt Result
	Final pH	(H+B]		Kpi
0.5 mM Mg	8.73	1.86209e-09	0.0005	3.72417e-06
0.5 mM Mg	8.47	3.38844e-09	0.0005	6.77688e-06
0.5 mM Mg	8.54	2.88403e-09	0.0005	5.76806e-06
			Ave	5.42304e-06
